# Supplementary material for: The E3 ligase TaE3V-B1 ubiquitinates proteins encoded by the vernalization gene TaVRN1 and regulates developmental processes in wheat
Source: Plant Physiol. 2024 Nov 18;197(1):kiae606. doi: 10.1093/plphys/kiae606 (PMC11663705; doi:10.1093/plphys/kiae606)
Supplement: kiae606_Supplementary_Data [file kiae606_supplementary_data.zip]

Archive with 2 entries (2 files):
- pp.00519.2024-s05.pdf
- suppdata.docx
